# Supplementary material for: Visceral obesity and insulin resistance associate with CD36 deletion in lymphatic endothelial cells
Source: Nat Commun. 2021 Jun 7;12:3350. doi: 10.1038/s41467-021-23808-3 (PMC8184948; doi:10.1038/s41467-021-23808-3)
Supplement: Supplementary file 4 — Source Data [file 41467_2021_23808_MOESM4_ESM.xlsx]

## Sheet: Figure 2b
	Lacteal length	WT	Cd36-/-			Villus length	WT	Cd36-/-
		7.5	5.2				9.1	9.1
		8.1	5.7				9	9.2
		7.5	6				8.5	8.2
		7.8	7				8.6	8.6
		7.9	5.3				8.5	8.5
		7.1	5.9				8.7	8.9
		7.5	5.7				9.1	8.5
		8.1	6				9	8.7
		7.5	6.3				8.5	9.1
		7.8	5.3				8.6	9
		7.9	6.1				8.5	8.5
		7.1	6.09				8.7	8.9

## Sheet: Figure 2c
	Vegfc	WT	Cd36-/-
		1.1	1.12
		1.2	1.35
		1.1485	1.15
		0.96	1.02
		0.99	1.32
		1.1	0.95
	Dll4	WT	Cd36-/-
		1.1	1.15
		0.92044	1.21
		1.01	0.83
		1.12378	1.22
		1.32	1.03
		1	0.67

## Sheet: Figure 3a
			Control F	Cd36DeltaLEC F			Control M	Cd36DeltaLEC M
			25.8	28.3			26.01	34.4
			27.6	28.1			27.09	35.2
			27.8	30.88			27.38	34
			26.1	28.2			26.08	34.1
			27	27.66			25.25	32.5
			27.8	30.4			27.38	32.1
			28.1	30.6			26.08	35
			29.5	29			27.25	31.4
			F=female
			M=male

## Sheet: Figure 3b
		F=female
		M=male
	lean mass	Control F	Cd36DeltaLEC F	Control M	Cd36DeltaLEC M			Fat mass	Control F	Cd36DeltaLEC F	Control M	Cd36DeltaLEC M
		18.74	19.42	19.25	21.77				5.5	8.81	6.32	11.55
		21.07	18.35	19.97	20.83				6.13	8.93	6.6	14.22
		20.92	21.25	19.2	19				6.68	8.098	7.38	14.65
		18.8	19.48	19.46	22				7.87	9.78	6.35	11.58
		21.15	18.19	19.18	20.46				5.5	8.81	6.8	11.22
		20.98	21.15	21.2	19.7				6.13	8.01	5.68	11.65
		21.11	22	19	21.26				6.68	8.098	6.4	12.8
		21.2	19	21.2	19.5				7.87	9.78	6.11	10.65

## Sheet: Figure 3d
		Epididymal fat (g)	Control	Cd36DeltaLEC		Subcutaneous fat (g)	Control	Cd36DeltaLEC
			0.4	1.4			0.23	0.7
			0.41	1.7			0.36	0.55
			0.516	0.9			0.29	0.61
			0.59	0.96			0.29	0.53
			0.516	0.9			0.26	0.47

## Sheet: Figure 3e-f
		Time (min)	Control 11-week				Cd36DeltaLEC 11-week				Control 20-week				Cd36DeltaLEC 20-week
		0	108	93	138	88	130	113	112	146	95	120	130	86	188	148	137	188
		15	296	292	248	259	355	339	296	282	273	252	361	274	330	331	381	374
		30	307	271	280	290	375	243	298	325	290	287	282	282	355	360	370	366
		60	149	137	181	141	169	159	193	276	195	160	211	201	322	295	278	302
		120	114	112	95	109	115	106	110	129	140	126	140	146	174	247	200	186
		180	90	80	90	77	98	90	90	110	128	98	120	130	167	184	150	150
		Total Area	27107				31519				32055				45165
		Std. Error	910.8				2102				1081				1609

## Sheet: Figure 3g
															5
							Prox1-Cd36WT 11 week	Prox1-Cd36KO 11 week	Control 20-week	Cd36DeltaLEC 20-week
						Lpl	1.06	1.15	1.15	4.06
						Lpl	1.22	1.02	1.05	7.12
						Lpl	1.02	1.17	1.21	4.21
						Lpl	1.05	1.24	1.28	3.86
						Lpl	1.034	1.25	1.31	3.49
							Control 11-week	Cd36DeltaLEC 11-week	Control 20-week	Cd36DeltaLEC 20-week
						Pparg	1.04	1.29	1.21	3.31
						Pparg	1.06	1.04	1.03	2.75
						Pparg	1.1	1.27	1.01	3.31
						Pparg	1.2	1.34	1.08	3.3
						Pparg	1.03	1.05	1.31	3.09
							Control 11-week	Cd36DeltaLEC 11-week	Control 20-week	Cd36DeltaLEC 20-week
						Tnf	1.02	1.53	1.19	5.81
						Tnf	1.13	2.01	1.14	3.26
						Tnf	1.1	1.39	1.37	2.96
						Tnf	1.2	1.92	1.21	4.91
						Tnf	1.03	2.3	1.261	4.43
							Control 11-week	Cd36DeltaLEC 11-week	Control 20-week	Cd36DeltaLEC 20-week
						Il6	1.1	1.46	0.95	3.23
						Il6	1.02	1.59	1.14	5.61
						Il6	1.12	2.02	0.82	3.77
						Il6	1.25	1.04	1.21	2.86
						Il6	1.04	1.19	1.261	3.51
							Control 11-week	Cd36DeltaLEC 11-week	Control 20-week	Cd36DeltaLEC 20-week
						Tgfb	1.02	1.23	1.19	6.27
						Tgfb	1.13	1.42	1.14	7.46
						Tgfb	1.21	1.39	1.37	6.38
						Tgfb	1.29	1.32	1.21	5.42
						Tgfb	1.23	1.15	1.261	7.2
							Control 11-week	Cd36DeltaLEC 11-week	Control 20-week	Cd36DeltaLEC 20-week
						Emr	1.21	1.52	1.12	8.5
						Emr	1.04	2.5	1.07	7.92
						Emr	1.17	1.87	1.23	6.82
						Emr	1.06	1.85	1.21	7.41
						Emr	1.16	1.7	1.4	6.55

## Sheet: Figure 4a-c
	VO2	Time (h)	Control				Cd36deltaLEC 11 week
		0	2225	2242	2329	2227	3354	3654	3302	3047
		1	3062	3977	3789	3637	1786	2027	2217	2455
		2	2791	2646	2385	2400	3157	2771	2133	1872
		3	2191	2282	2243	2265	2208	2220	2514	2234
		4	3670	2865	2116	2274	2868	3414	3691	3435
		5	3665	3611	3284	2775	1842	1917	2163	3257
		6	2878	3216	2689	2094	2310	1780	1623	1728
		7	2099	2385	3494	3555	2667	2823	2014	1782
		8	3181	2624	3036	2691	2264	2349	2410	2322
		9	2552	2522	2593	2880	2887	2520	2102	2214
		10	2564	2737	2578	2557	2310	1951	2129	2398
		11	3361	3159	2921	2754	2468	2845	2821	2935
		12	2775	3045	2722	2664	2130	2252	2242	2319
		13	2833	3324	3819	3069	2500	2330	2629	3095
		14	2633	2719	2523	2695	1960	2210	2209	1915
		15	2881	3198	3179	3154	2432	2765	3097	3103
		16	2561	2573	2564	2935	3175	3039	1979	2029
		17	3270	2678	2524	2443	2279	2477	2365	2272
		18	2763	2616	3122	3329	3268	3347	4002	3891
		19	3435	3693	3347	3703	3779	3880	4156	3877
		20	3820	3402	2992	2628	3813	3841	3687	3854
		21	2713	3120	3505	3492	3525	3311	3385	3205
		22	3312	3257	2461	2481	2022	1704	2153	2105
		23	2674	2824	3022	3897	3763	3430	3268	2906
		24	2988	2990	2416	2454	1840	2057	2189	2018
		25	3208	3198	3816	3287	3262	2980	2087	2059
		26	2482	2620	2724	2662	2063	1993	2423	2184
		27	2590	2632	2662	2444	2450	2929	2906	2469
		28	2882	3330	3534	3604	2095	1747	1863	1977
		29	2519	2437	2579	3434	2982	2941	2687	1856
		30	3316	3276	3059	2412	1798	1785	1996	1706
		31	2248	2696	2377	2538	1948	2403	3410	3281
		32	3577	3773	3185	2897	2890	2985	2836	2275
		33	2186	2248	2295	2316	2083	2228	2162	2139
		34	3449	3281	3517	3245	2871	2294	2152	2138
		35	2594	2595	2893	2738	1929	1907	1978	2349
		36	2443	2679	2671	2868	2593	2906	3216	2936
		37	2839	2589	2563	2605	2298	2363	2037	2332
		38	2716	2529	3159	3274	2298	1944	3031	3443
		39	3190	2876	2397	2227	1991	2064	2049	2518
		40	2285	3153	3422	3318	2208	3011	3309	3305
		41	2327	3490	2627	3492	3571	2574	2201	2633
		42	2977	2729	3319	3026	3266	3380	3553	3537
		43	3413	3690	4027	3397	3612	3536	3489	3657
		44	3505	2973	2604	2430	3938	3930	3791	4029
		45	3225	3326	3296	3675	3540	2748	2400	2632
		46	3327	2926	2395	2662	3357	3605	3857	4239
		47	3563	3903	3863	3609	2641	2538	2464	2845
		48	3400	3383	3431	3319	2738	3821	3777	3800
		Time (h)	Control 11 week				Cd36deltaLEC 11 week
		0	1880	1812	1918	1783	2488	2768	2475	2214
		1	2618	3308	3252	3156	1286	1423	1559	1710
		2	2521	2369	2093	2089	2348	2034	1546	1349
		3	1792	1860	1799	1852	1586	1592	1822	1588
		4	3106	2446	1776	1912	2145	2500	2731	2503
		5	3101	3138	2932	2468	1343	1397	1606	2423
		6	2524	2831	2356	1776	1669	1277	1188	1221
		7	1719	1913	2969	2983	1953	2047	1433	1273
		8	2705	2252	2537	2207	1620	1726	1720	1659
		9	1968	1953	1955	2178	2129	1828	1462	1594
		10	1945	2029	1940	1933	1656	1371	1492	1757
		11	2649	2571	2406	2264	1793	2157	2094	2149
		12	2192	2414	2182	2118	1505	1600	1610	1670
		13	2315	2795	3299	2677	1830	1685	1987	2320
		14	2185	2199	2091	2217	1412	1583	1587	1341
		15	2448	2805	2787	2822	1795	2073	2308	2283
		16	2212	2215	2169	2627	2337	2238	1414	1465
		17	2944	2372	2203	2098	1648	1816	1716	1606
		18	2461	2344	2829	3111	2435	2469	2876	2846
		19	3167	3500	3073	3386	2775	2877	3042	2970
		20	3580	3182	2819	2439	2917	2967	2852	3033
		21	2568	2969	3346	3276	2745	2591	2664	2554
		22	3144	3088	2281	2267	1573	1315	1634	1550
		23	2408	2499	2783	3653	2964	2639	2505	2212
		24	2815	2787	2223	2258	1377	1516	1605	1468
		25	3017	2995	3681	3087	2469	2234	1533	1531
		26	2243	2353	2325	2272	1504	1464	1795	1615
		27	2191	2213	2258	2053	1884	2232	2194	1819
		28	2449	2932	3069	3134	1542	1275	1399	1426
		29	2262	2094	2286	3058	2281	2201	1993	1344
		30	3036	2998	2788	2138	1313	1322	1455	1204
		31	2008	2385	2142	2262	1414	1787	2634	2474
		32	3262	3501	2955	2657	2247	2368	2240	1787
		33	2056	2000	2043	2072	1643	1842	1712	1652
		34	3250	3069	3222	3044	2331	1812	1641	1631
		35	2383	2382	2699	2510	1423	1410	1485	1779
		36	2290	2591	2488	2781	1964	2354	2511	2298
		37	2727	2424	2387	2376	1781	1799	1493	1740
		38	2490	2327	2998	3057	1707	1501	2422	2705
		39	2987	2677	2175	1983	1519	1548	1516	1904
		40	2026	2909	3215	3165	1678	2287	2517	2508
		41	2165	3312	2382	3254	3069	2234	1893	2286
		42	2754	2543	3206	2834	2963	2963	3172	3128
		43	3271	3490	3838	3220	3321	3277	3187	3374
		44	3323	2818	2449	2292	3630	3643	3516	3732
		45	3093	3202	3185	3530	3278	2511	2232	2453
		46	3167	2788	2265	2523	3165	3414	3654	4201
		47	3449	3791	3759	3485	2446	2366	2324	2729
		48	3169	3195	3168	3123	2630	3686	3572	3664
		Time (h)	Control 11-week				Cd36deltaLEC 11-week
		0	10.85	10.842	11.302	10.749	15.97	17.461	15.752	14.458
		1	14.963	19.333	18.529	17.824	8.461	9.563	10.462	11.568
		2	13.787	13.049	11.715	11.768	15.038	13.172	10.117	8.868
		3	10.617	11.051	10.829	10.973	10.456	10.508	11.923	10.559
		4	17.897	13.997	10.303	11.078	13.674	16.221	17.567	16.303
		5	17.876	17.7	16.185	13.667	8.746	9.1	10.299	15.515
		6	14.134	15.805	13.203	10.215	10.952	8.428	7.71	8.161
		7	10.174	11.513	17.055	17.309	12.673	13.391	9.522	8.433
		8	15.53	12.832	14.769	13.046	10.716	11.167	11.399	10.985
		9	12.234	12.099	12.381	13.758	13.732	11.952	9.9	10.487
		10	12.257	13.031	12.304	12.217	10.934	9.204	10.04	11.391
		11	16.176	15.293	14.17	13.358	11.708	13.598	13.432	13.943
		12	13.36	14.67	13.141	12.842	10.058	10.643	10.615	10.985
		13	13.725	16.189	18.701	15.057	11.878	11.046	12.558	14.764
		14	12.795	13.147	12.255	13.074	9.286	10.458	10.459	9.03
		15	14.062	15.707	15.609	15.551	11.57	13.188	14.757	14.755
		16	12.54	12.589	12.503	14.473	15.095	14.451	9.364	9.617
		17	16.144	13.176	12.383	11.948	10.803	11.77	11.217	10.728
		18	13.612	12.901	15.433	16.562	15.573	15.92	18.954	18.481
		19	17.04	18.424	16.589	18.34	17.964	18.471	19.742	18.564
		20	19.014	16.926	14.911	13.054	18.253	18.418	17.686	18.544
		21	13.531	15.578	17.516	17.384	16.929	15.914	16.285	15.454
		22	16.532	16.25	12.22	12.287	9.707	8.169	10.294	10.009
		23	13.202	13.892	14.989	19.399	18.108	16.435	15.648	13.899
		24	14.889	14.866	11.979	12.167	8.776	9.782	10.401	9.576
		25	15.978	15.914	19.11	16.367	9.792	9.473	11.533	10.394
		26	12.261	12.927	13.307	13.002	11.741	14.013	13.881	11.744
		27	12.633	12.819	12.988	11.903	9.963	8.293	8.889	9.367
		28	14.069	16.368	17.323	17.67	14.276	14.026	12.796	8.8
		29	12.429	11.921	12.691	16.916	8.539	8.497	9.474	8.055
		30	16.426	16.227	15.139	11.87	9.241	11.447	16.352	15.666
		31	11.081	13.265	11.737	12.506	13.876	14.385	13.653	10.941
		32	17.704	18.742	15.819	14.355	10.027	10.819	10.413	10.258
		33	10.887	11.071	11.306	11.418	13.892	11.044	10.297	10.231
		34	17.186	16.324	17.425	16.153	9.175	9.074	9.439	11.227
		35	12.858	12.863	14.387	13.566	12.392	14.057	15.452	14.111
		36	12.159	13.426	13.277	14.377	11.025	11.302	9.68	11.114
		37	14.204	12.883	12.742	12.892	10.943	9.32	14.624	16.561
		38	13.459	12.539	15.764	16.284	9.528	9.846	9.75	12.03
		39	15.877	14.297	11.854	10.97	10.557	14.395	15.825	15.798
		40	11.247	15.644	17.044	16.576	17.466	12.614	10.767	12.905
		41	11.564	17.418	12.986	17.362	16.148	16.598	17.511	17.4
		42	14.778	13.567	16.628	15.058	17.906	17.562	17.277	18.145
		43	17.07	18.402	20.115	16.951	19.535	19.518	18.828	20.006
		44	17.488	14.833	12.97	12.111	17.578	13.606	11.927	13.088
		45	16.132	16.65	16.511	18.387	16.732	17.984	19.24	21.351
		46	16.615	14.617	11.942	13.281	13.115	12.619	12.28	14.23
		47	17.856	19.575	19.382	18.078	13.699	19.134	18.834	19.028
		48	16.905	16.866	17.025	16.535	18.963	17.569	16.955	14.765

## Sheet: Figure 4d-e
	VO2	Time (h)	Control 20-week				Cd36deltaLEC 20-week
		0	4528	4157	4023	4245	3821	3777	3800	3895
		1	3824	3810	3154	3177	3521	3401	2961	2604
		2	3353	3366	4025	4152	2380	2381	2344	2335
		3	4331	4284	3901	3917	3572	3567	3588	3228
		4	3632	2943	2747	2817	2357	2440	2488	2445
		5	3745	2897	2699	4086	3020	3360	3288	3584
		6	3317	3491	2552	2145	3197	3385	2480	2279
		7	2635	2627	2781	2656	2393	2272	2121	2598
		8	3901	4184	4360	3552	2255	3042	3183	3393
		9	2651	2814	2651	2660	2851	2411	2362	2348
		10	2715	2389	2313	2478	2413	2400	2436	2256
		11	3131	3156	2972	2687	2865	3378	3258	3310
		12	3035	3096	2903	2673	2589	2214	2445	2543
		13	3211	3844	4472	4554	2635	2436	2450	4178
		14	3873	3964	3514	3560	4056	3866	3774	3712
		15	3622	3348	4050	3585	3147	3299	4210	4154
		16	4072	3606	3432	4503	3182	3184	3577	4624
		17	4135	3559	3555	3740	3713	3280	3413	3533
		18	4684	4077	4465	4311	3999	4003	4217	4134
		19	4608	4642	4827	4890	4008	4172	3659	4098
		20	4351	5007	4128	4289	4249	3711	3834	3755
		21	4358	4609	3798	3891	4080	3717	3823	3910
		22	3871	3762	3689	3713	4020	3870	4507	4136
		23	5052	4667	5248	4632	4383	3932	3619	4269
		24	4587	4686	5183	5020	3686	3714	3562	3889
		25	4941	4542	4743	5271	3693	4093	3809	3492
		26	5389	4117	4626	4764	4100	3576	3627	3515
		27	4127	3864	3755	4166	3654	3654	4079	3773
		28	3709	3580	4418	3313	4015	3593	4211	4075
		29	3425	3763	5642	4928	3575	3282	3297	3345
		30	3513	3841	4706	4524	3067	3018	3127	3151
		31	4915	4701	4423	4483	3091	3060	3543	3323
		32	4234	4174	3668	3425	2941	2995	3181	3001
		33	3813	3375	3600	4066	3009	3023	3215	2924
		34	3325	3166	3307	3345	3235	3229	2884	2914
		35	3631	3138	3305	3189	2975	3370	3387	3398
		36	3386	2747	3248	3571	3016	3091	3041	2575
		37	4702	4223	4343	4253	2797	2539	2568	3052
		38	3727	3634	3482	3289	2685	2638	2900	3017
		39	3695	3598	3351	3327	2947	2891	2572	2939
		40	4065	4012	3696	3500	3086	2880	2812	3306
		41	3862	3434	3869	3857	3641	3023	3078	2748
		42	3886	4273	5368	5845	3745	4217	4239	3429
		43	4740	4456	4856	4758	2922	3218	3482	3696
		44	4581	4890	5086	4553	3663	3539	2712	2936
		45	4608	5581	4677	4451	3776	3951	3974	3874
		46	4554	4277	5441	4562	3033	2675	2695	2606
		47	5289	4945	4780	5293	4008	4290	3562	3181
		48	4924	4971	5255	4728	3012	2875	3091	2395
	VCO2	Time (h)	Control 20-week				Cd36deltaLEC 20-week
		0	4034	3671	3684	3749	3782	4013	4022	3867
		1	3649	3601	2954	2670	2814	2689	2656	2824
		2	2944	2876	3556	3642	3477	3259	2886	3291
		3	3644	3589	3313	2729	2762	2593	2516	3894
		4	2926	2343	2138	3436	2707	2622	2421	2272
		5	3016	2406	2202	2896	4044	3079	2976	2528
		6	2789	2923	2151	1819	2304	2381	2190	2310
		7	2011	2005	2136	3862	3817	3646	3776	4113
		8	3253	3635	3845	2287	3673	3669	3823	3335
		9	2168	2289	2122	2080	3223	3177	2877	2181
		10	2095	1860	1760	2330	2541	2953	3068	3750
		11	2423	2414	2304	2126	3190	2631	2553	2425
		12	2343	2364	2185	2273	2393	2392	2449	2475
		13	2500	3080	3640	4531	3272	3248	3171	2505
		14	3640	3781	3344	3460	2390	2344	2570	3585
		15	3622	3308	4080	3458	2868	2545	2482	2428
		16	4019	3667	3490	3820	2742	3064	2957	2471
		17	4235	3557	3543	5213	2304	2755	3395	2435
		18	4705	4073	4538	4868	2717	3471	4114	3859
		19	4660	4680	4829	4290	3718	3195	2783	2794
		20	4392	5049	4176	4606	4413	3809	3823	4496
		21	4397	4610	3840	3830	2740	2739	2763	3006
		22	3955	3802	3729	5600	3619	3562	3317	3016
		23	5149	4750	5337	4522	4219	4263	4372	5056
		24	4654	4777	5273	4658	3346	3100	3084	3299
		25	5031	4634	4762	4699	4105	3980	3727	4081
		26	5515	4210	4698	4284	2944	2993	2895	2968
		27	4208	3969	3851	3690	3131	3481	2715	2606
		28	3793	3606	4536	3690	4166	3201	2669	2819
		29	3499	3885	5820	4431	3025	4057	3291	3782
		30	3585	3925	4819	4830	2510	3711	2615	2624
		31	5015	4819	4503	4533	2758	4158	4394	3800
		32	4301	4279	3686	3611	3350	3333	3140	2750
		33	3818	3371	3546	3383	2460	2351	2288	2372
		34	3025	2818	2909	2745	3647	4007	3459	4041
		35	3061	2558	2785	2956	2681	2845	2913	2949
		36	2783	2299	2677	4030	4164	2990	2892	2731
		37	4321	4018	4212	3881	3192	3170	2582	3975
		38	3633	3328	3132	3144	2980	2708	2682	2643
		39	3155	3047	2863	4208	3201	3223	3857	3595
		40	3788	3877	3633	3603	2714	2670	2675	2746
		41	3670	3350	3941	3788	2646	2569	3109	4431
		42	4082	4393	5453	4999	3283	3981	3757	4262
		43	4823	4535	4953	5063	2866	2911	2918	2946
		44	4729	5004	5207	5282	3603	3486	2905	2919
		45	4759	5797	4771	4598	3067	2665	2696	4058
		46	4641	4233	5349	4928	3673	4021	3603	3242
		47	5308	4909	4791	5327	3099	4695	4111	3794
		48	4880	4913	5251	5180	2885	2919	3041	3343
energy expenditure		Time (h)	Control 20-week				Cd36deltaLEC 20-week
		0	22.307	20.442	19.929	21.065	19.935	21.001	21.038	20.475
		1	19.105	18.996	15.696	15.728	15.14	14.401	14.268	15.141
		2	16.471	16.448	19.794	20.374	18.659	17.621	15.414	17.379
		3	21.099	20.854	19.038	18.996	15.802	14.983	14.737	22.172
		4	17.551	14.192	13.191	13.527	15.438	15.372	14.461	13.749
		5	18.095	14.077	13.073	19.777	23.092	17.825	16.786	14.406
		6	16.156	16.989	12.435	10.43	13.582	14.094	13.217	13.888
		7	12.61	12.572	13.323	12.713	21.8	20.731	21.138	23.016
		8	18.971	20.511	21.437	17.465	20.242	20.156	20.791	18.234
		9	12.845	13.62	12.795	12.854	17.668	17.552	15.885	12.694
		10	13.017	11.472	11.062	11.869	15.593	17.818	17.903	20.95
		11	15.018	15.109	14.262	12.836	17.645	14.97	14.934	14.606
		12	14.553	14.817	13.856	12.766	14.368	14.534	14.762	14.94
		13	15.418	18.555	21.652	22.165	18.81	18.362	17.927	14.724
		14	19.288	19.805	17.546	17.802	14.674	14.438	15.739	20.833
		15	18.279	16.854	20.475	18.138	16.96	15.344	14.978	14.632
		16	20.494	18.268	17.386	22.741	16.358	17.784	17.007	14.485
		17	20.978	17.958	17.927	18.889	13.699	16.086	19.641	14.619
		18	23.665	20.574	22.616	21.809	16.001	19.899	23.19	21.545
		19	23.313	23.472	24.362	24.709	20.342	17.295	15.056	15.104
		20	22.005	25.318	20.887	21.709	23.844	20.373	20.402	23.684
		21	22.036	23.262	19.216	19.638	14.657	14.74	14.861	16.192
		22	19.632	19.032	18.661	18.905	19.168	18.857	17.686	15.773
		23	25.604	23.648	26.586	23.487	21.95	22.053	22.759	26.075
		24	23.226	23.75	26.259	25.449	17.511	16.219	16.437	17.46
		25	25.039	23.024	23.959	26.761	21.229	20.59	19.318	21.19
		26	27.339	20.881	23.427	24.168	15.758	15.86	15.587	16.009
		27	20.918	19.617	19.059	21.158	17.391	18.511	14.905	14.252
		28	18.813	18.098	22.427	16.801	22.649	17.513	14.646	15.423
		29	17.369	19.126	28.672	25.059	16.611	22.159	17.813	20.006
		30	17.808	19.48	23.876	22.906	13.789	20.294	14.258	14.184
		31	24.918	23.856	22.413	22.746	15.009	22.094	23.534	20.123
		32	21.443	21.181	18.531	17.306	18.13	18.081	17.201	15.119
		33	19.251	17.027	18.109	20.413	13.39	12.933	12.621	13.289
		34	16.451	15.593	16.249	16.417	20.019	21.66	18.554	21.857
		35	17.696	15.197	16.107	15.427	14.507	15.701	16.197	16.492
		36	16.422	13.366	15.762	17.429	22.72	16.13	15.818	14.779
		37	23.309	21.086	21.773	21.453	17.412	17.19	14.537	21.772
		38	18.705	18.005	17.185	16.209	16.374	15.232	15.219	15.08
		39	18.049	17.551	16.372	16.208	18.014	17.733	20.384	19.016
		40	20.21	20.097	18.586	17.609	14.392	14.325	14.43	14.742
		41	19.277	17.238	19.608	19.6	14.514	14.393	16.752	24.275
		42	19.832	21.699	27.187	29.617	18.068	22.055	20.358	22.934
		43	24.016	22.576	24.615	24.111	15.259	15.466	15.552	15.918
		44	23.284	24.808	25.804	23.167	19.007	18.495	15.801	15.919
		45	23.422	28.408	23.71	22.629	16.767	14.44	14.614	21.379
		46	23.078	21.538	27.36	23.005	19.561	21.258	18.916	17.109
		47	26.715	24.917	24.137	26.704	16.497	24.437	21.492	19.747
		48	24.803	25.025	26.516	23.85	15.27	15.445	16.056	17.704

## Sheet: Figure 6
FIGURE 6a
		Chow Diet
	Gut Mucosa	Gut Submucosa	Mesentery
MFI	2145	3586	9566
MFI	2453	3987	8509
MFI	2854	3755	10387
		High Fat Diet (12 weeks)
	Gut Mucosa	Gut Submucosa	Mesentery
MFI	2243	6449	17398
MFI	2109	6206	19358
MFI	2411	7543	20076
FIGURE 6b
Body weight (g)		WT	Cd3-/-	Control	Cd36delta LEC
	Baseline (week 0)	25.72	24.38	24.725	26.7
		26.17	25.8	25.83	27.32
		24.8	24.33	25.68	25.74
		26.3	24.21	25.81	26.03
	4 weeks	29.35	27.01	29.35	33.4
		28.56	27.43	29.13	34.2
		28.92	26.87	29.18	32.67
		30.23	27.13	29.77	33.2
	8 weeks	33.657	29.7	32.657	37.96
		32.68	28.67	33.12	35.34
		33.71	29.35	32	37.43
		32.98	28.54	32.54	36.23
	12 weeks	36.9	30.52	35.03	41.076
		35.87	33.21	34.12	41.01
		36.21	29.58	36.02	40.12
		34.55	29.21	35.1	41.54
FIGURE 6c
Epididymal fat (g)	WT	Cd3-/-	Control	Cd36delta LEC
	2.64	1.53	2.86	3.1
	2.2	1.82	2.43	2.82
	2.35	1.67	2.91	3.24
	2.01	1.54	2.73	3.52
	2..03	1.81	2.59	3.47
	1.98	1.67	2.56	3.34
FIGURE 6d				FIGURE 6e
	WT	Cd36-/-			Control	Cd36delta LEC
Tnf	3.24	1.53		Tnf	3.59	9.599
Tnf	3.7	2.01		Tnf	4.32	11.17
Tnf	3.54	1.24		Tnf	3.76	10.06
Tnf	4.55	1.75		Tnf	4.51	10.52
Tnf	3.52	1.83		Tnf	3.21	8.61
Tnf	3.8	2.3		Tnf	1.261	9.34
	WT	Cd36-/-			Control	Cd36delta LEC
Il6	7.34	1.32		Il6	7.5	10.15
Il6	8.21	1.75		Il6	8.38	9.52
Il6	6.9	2.31		Il6	7.14	12.3
Il6	7.24	2.77		Il6	6.33	8.61
Il6	6.7	3.83		Il6	7.27	10.32
Il6	6.53	2.3		Il6	7.25	10.34
	WT	Cd36-/-			Control	Cd36delta LEC
Il10	4.22	1.46		Il10	2.67237	4.22
Il10	3.18	1.52		Il10	2.85	4.64
Il10	2.25	2.16		Il10	3.21	4.35
Il10	2.82	2.19		Il10	1.58	3.68
Il10	4.9	1.55		Il10	2.45	3.72
Il10	5.02	3.21		Il10	1.81	4.23
	WT	Cd36-/-			Control	Cd36delta LEC
Emr	4.3	2.15		Emr	4.44212	11.1036
Emr	4.2	1.8		Emr	4.82	12.03
Emr	4.68	2.35		Emr	4.53	11.54
Emr	3.22	2.58		Emr	3.87	10.23
Emr	4.51	1.87		Emr	3.56	10.65
Emr	4.16	2.36		Emr	4.81	11.33

[truncated: 9 more sheets: Figure 7a-g, Figure 7h-i, Figure 7j, Figure 8b-c, Figure 8e, Fig.8f-g, Supplementary Fig.1b, Suplementary Fig.3d, Supplementary Fig.4b]
